# Supplementary material for: Molecular Diagnosis of Human Monkeypox Virus during 2022–23 Outbreak: Preliminary Evaluation of Novel Real-Time Qualitative PCR Assays
Source: Microorganisms. 2024 Mar 27;12(4):664. doi: 10.3390/microorganisms12040664 (PMC11052509; doi:10.3390/microorganisms12040664)
Supplement: Supplementary file 1 [file microorganisms-12-00664-s001.zip]

Archive with 1 entries (1 files):
- microorganisms-2882640-supplementary.pdf
